# Supplementary material for: A method for measuring meaningful physiological variables in fish blood without surgical cannulation
Source: Sci Rep. 2023 Jan 17;13:899. doi: 10.1038/s41598-023-28061-w (PMC9845352; doi:10.1038/s41598-023-28061-w)
Supplement: Supplementary file 5 — Supplementary Information 5. [file 41598_2023_28061_MOESM5_ESM.xlsx]

## Sheet: Hillman & Hedrick Data
Temperature	PaCO2		Temperature	pH
15	4.7		15	7.96								SUMMARY OUTPUT
5	2.6		5	8.09								Blood pCO2 v Temp
10	3.4		10	7.99								Regression Statistics
15	4.18		15	7.907								Multiple R	0.330977
20	4.25		20	7.845								R Square	0.109546
25	3.86		25	7.908								Adjusted R Square	0.0941934
12.5	2.5		12.5	7.96								Standard Error	0.842345
30	5.44		30	7.78								Observations	60
15	1.8		15	7.929
18	3.7		18	7.88								ANOVA
20	3.1		20	7.868									df	SS	MS	F	Significance F
22	2.49		22	7.831								Regression	1	5.06283	5.06283	7.13532	0.0097929
23	2.7		23	7.83								Residual	58	41.1537	0.709546
26	2.5		26	7.75								Total	59	46.2165
31	3.4		31	7.704
5	1.95		5	8.1									Coefficients	Standard Error	t Stat	P-value	Lower 95%	Upper 95%	Lower 95.0%	Upper 95.0%
7	2.02		7	7.925								Intercept	1.84822	0.295211	6.26066	5.0471e-08	1.25729	2.43915	1.25729	2.43915
8	1.66		8.5	7.93								X Variable 1	0.0499852	0.0187126	2.6712	0.0097929	0.0125278	0.0874426	0.0125278	0.0874426
9	2.68		9	7.903
10	2.53		10	7.901
11	2.5		11	7.874
13	2.17		13	7.93								SUMMARY OUTPUT
14	2.34		14	7.833								Blood pHa v. Temp
15	2.61		15	7.869								Regression Statistics
16	3.09		16	7.81								Multiple R	0.534305
18	1.8		18	7.96								R Square	0.285482
20	2.03		20	7.76								Adjusted R Square	0.273163
10	1.75		10	7.98								Standard Error	0.0826786
5	1.5		5	8.01								Observations	60
15	1.75		15	7.85
11	2.28		11	7.957								ANOVA
10	1.8		10	8.02									df	SS	MS	F	Significance F
17	2.3		17	7.89								Regression	1	0.158409	0.158409	23.1736	1.0974e-05
13	3.3		13	8.164								Residual	58	0.396473	0.00683575
14	2.9		14	7.985								Total	59	0.554882
15	3.2		15	7.996
16	2.5		16	8.1									Coefficients	Standard Error	t Stat	P-value	Lower 95%	Upper 95%	Lower 95.0%	Upper 95.0%
17	1.95		17	7.86								Intercept	8.01803	0.0289882	276.596	3.32107e-92	7.96	8.07605	7.96	8.07605
18	2.13		18	7.83								X Variable 1	-0.00884604	0.0018376	-4.8139	1.0974e-05	-0.0125244	-0.00516768	-0.0125244	-0.00516768
28	2.69		28	7.7
10	4.58		10	8
10.5	1.81		10	7.9
11.5	2.04		11.5	7.828
24	2.11		24	7.821
10	2.38		10	7.947			Estimated	Estimated
12	2.65		12	7.78			pHa (Cannulated)	pHa (Cannulated)
15	2.7		15	7.85			2nd Order Polynomial	Linear
10	2.31		10	7.836		Temp	Regression Fit	Regression Fit
11	3.49		11	7.83		0	8.03105	8.01803
13	2.5		13	7.77		1	8.0205	8.00918
11	2.02		11	7.75		2	8.01006	8.00033
9	2.45		9	7.847		3	7.99972	7.99149
10	2.74		10	7.808		4	7.98947	7.98264
11	3.3		11	7.82		5	7.97933	7.9738
12	0.82		12	7.842		6	7.9693	7.96495
12	2.21		12	7.94		7	7.95936	7.9561
15	0.55		15	7.841		8	7.94953	7.94726
16	2.06		16	7.86		9	7.93979	7.93841
17	2.04		17	7.788		10	7.93016	7.92956
17.5	2.07		17.5	7.87		11	7.92063	7.92072
						12	7.91121	7.91187
						13	7.90188	7.90303
						14	7.89266	7.89418
						15	7.88354	7.88533
						16	7.87452	7.87649
						17	7.8656	7.86764
						18	7.85678	7.8588
						19	7.84807	7.84995
						20	7.83946	7.8411
						21	7.83095	7.83226
						22	7.82254	7.82341
						23	7.81423	7.81457
						24	7.80602	7.80572
						25	7.79792	7.79687
						26	7.78992	7.78803
						27	7.78202	7.77918
						28	7.77422	7.77034
						29	7.76653	7.76149
						30	7.75893	7.75264
						31	7.75144	7.7438
						32	7.74405	7.73495
						33	7.73676	7.72611
						34	7.72957	7.71726
						35	7.72249	7.70841
						36	7.71551	7.69957
						37	7.70862	7.69072
						38	7.70184	7.68188
						39	7.69517	7.67303
						40	7.68859	7.66418

## Sheet: Grab n' Stab Data
Caudal Puncture blood acid-base data:							"Expected"	Deviation
					Body		pHe	from expected
Species	Species	Salinity	Temp	pHe	Mass (g)	Reference		pHe
Atlantic cod	Gadus morhua	SW (33 ppt)	13.08	7.06	70.7	Foss et al (2004) Aquaculture 237 (2004) 179–189	7.92309	-0.863094
Turbot	Scophthalmus maximus	SW (33.5 ppt)	18.1	7.46	95	Foss et al (2007) Aquaculture 271 (2007) 244–251	7.86351	-0.403514
Notothenia	N. coriiceps	SW	1	7.493	182-1050	Taylor et al (1999) J Thermal Biol	8.09155	-0.59855
Sculpin	M. scorpius	SW	5	7.614	125-452	Taylor et al (1999) J Thermal Biol	8.03185	-0.417845
Plaice	P. platessa	SW	5	7.499	98-146	Taylor et al (1999) J Thermal Biol	8.03185	-0.532845
Tilapia	O. niloticus	FW	26	7.473	168-754	Taylor et al (1999) J Thermal Biol	7.78215	-0.309146
Gilthead seabream	Sparus aurata	SW (32 ppt)	18	7.65	50	Michaelidis et al (2007) - Marine Biology 150:1417–1429	7.86464	-0.214641
European sea bass	Dicentrarchus labrax	Brackish (14 g/l)	23	7.52	200-250	Cecchini & Caputo 2003 - Aquaculture Research 34: 1069-1073	7.81126	-0.29126
European sea bass	Dicentrarchus labrax	SW (34.9 ppt)	22.1	7.4	90	Lemarie et al (2011) - Aquaculture 318: 191–198	7.82042	-0.420421
European sea bass	Dicentrarchus labrax	SW (20-30 ppt)	21.5	7.33	100	Li et al (2014) - Aquacult Int 22:1263–1282	7.82664	-0.496637
European sea bass	Dicentrarchus labrax	SW (20-30 ppt)	21.5	7.34	150	Li et al (2014) - Aquacult Int 22:1263–1282	7.82664	-0.486637
European sea bass	Dicentrarchus labrax	SW (20-30 ppt)	21.5	7.32	200	Li et al (2014) - Aquacult Int 22:1263–1282	7.82664	-0.506637
European sea bass	Dicentrarchus labrax	SW	21	7.28	250	Li et al (2015) - Aquacultural Engineering 64 (2015) 15–19	7.83188	-0.551884
European sea bass	Dicentrarchus labrax	SW	21	7.31	250	Li et al (2015) - Aquacultural Engineering 64 (2015) 15–19	7.83188	-0.521884
Coho salmon	Oncorhynchus kisutch	FW	10.5	7.64	350	Wicks et al (2002) Aquatic Toxicology 59: 55–69	7.9561	-0.316096
Mudskipper	Boleophthalmus boddaerti	Brackish (15 ppt)	25	7.164	10-17	Chew et al (1998) Comp Biochem Physiol C 120: 441–448	7.79161	-0.627608
Mudskipper	Boleophthalmus boddaerti	Brackish (15 ppt)	25	7.295	10-17	Chew et al (1998) Comp Biochem Physiol C 120: 441–448	7.79161	-0.496608
Mudskipper	Boleophthalmus boddaerti	Brackish (15 ppt)	25	7.317	10-17	Chew et al (1998) Comp Biochem Physiol C 120: 441–448	7.79161	-0.474608
Mudskipper	Boleophthalmus boddaerti	Brackish (15 ppt)	25	7.307	10-17	Chew et al (1998) Comp Biochem Physiol C 120: 441–448	7.79161	-0.484608
Rainbow trout	O. mykiss	FW	15	7.08	151	Good et al (2014) - J. Aquat. Anim. Health 26:219–224	7.89958	-0.819584
Rainbow trout	O. mykiss	FW	15	7.135	151	Good et al (2014) - J. Aquat. Anim. Health 26:219–224	7.89958	-0.764584
Rainbow trout	O. mykiss	FW	10	7.41	560-1100 g	Railo et al 1985)	7.96268	-0.552679
Rainbow trout	O. mykiss	FW	10	7.31	560-1100 g	Railo et al 1985)	7.96268	-0.652679
Rainbow trout	O. mykiss	FW	10	7.51	100-150	Dimberg et al (1988) Comp. Biochem. Physiol. 9lA(2):253-258	7.96268	-0.452679
Atlantic salmon	Salmo salar	FW	7.9	7.33	50	Hosfeld et al (2008) - Aquaculture	7.99099	-0.660989
Atlantic salmon	Salmo salar	SW (34 ppt)	15.5	7.63	167	Fivelstad et al (1998) - Aquaculture	7.89361	-0.263608
European sea bass	Dicentrarchus labrax	SW (27 ppt)	20	7.3	202	Petochi et al (2011) - Aquaculture	7.84256	-0.54256

## Sheet: Statistical Analysis
	Simple Linear Regression
	Dorsal Aorta	Caudal Puncture
Best-fit values
Slope	-0.008846	-0.006641
Y-intercept	8.018	7.488	0.53
X-intercept	906.4	1128
1/slope	-113	-150.6
Std. Error
Slope	0.001838	0.004333
Y-intercept	0.02899	0.07865
95% Confidence Intervals
Slope	-0.01252 to -0.005168	-0.01556 to 0.002282
Y-intercept	7.960 to 8.076	7.326 to 7.650
X-intercept	644.5 to 1541	490.7 to +infinity
Goodness of Fit
R squared	0.2855	0.0859
Sy.x	0.08268	0.1588
Is slope significantly non-zero?
F	23.17	2.349
DFn, DFd	1, 58	1, 25
P value	<0.0001	0.1379
Deviation from zero?	Significant	Not Significant
Equation	Y = -0.008846*X + 8.018	Y = -0.006641*X + 7.488
Data
Number of X values	60	87
Maximum number of Y replicates	1	1
Total number of values	60	27
Number of missing values	0	60
Are the slopes equal?
F	0.3175
DFn, DFd	1, 83
P value	0.5747
Are the elevations or intercepts equal?
F	363.3
DFn, DFd	1, 84
P value	<0.0001
