# Supplementary material for: A method for measuring meaningful physiological variables in fish blood without surgical cannulation
Source: Sci Rep. 2023 Jan 17;13:899. doi: 10.1038/s41598-023-28061-w (PMC9845352; doi:10.1038/s41598-023-28061-w)
Supplement: Supplementary file 6 — Supplementary Information 6. [file 41598_2023_28061_MOESM6_ESM.xlsx]

## Sheet: PO2
PO2 (kPa)	Stock Tank/ Netted	Isolated/ Netted	Isolated/ in situ anaesthesia
	1.49987	6.2928	11.899
	1.81318	6.01282	13.4189
	1.26656	7.99932	19.985
	1.87984	13.3522	10.2191
	1.71319	13.1122	10.1991
	1.49987	8.91924	16.7652
	1.40655
	1.43988

## Sheet: PO2 Transformation
PO2 Transformation	Stock Tank/ Netted	Isolated/ Netted	Isolated/ in situ anaesthesia
Y = Ln(Y)	0.40538	1.83941	2.47645
	0.595082	1.79389	2.59666
	0.236304	2.07936	2.99498
	0.631187	2.59168	2.32426
	0.538356	2.57354	2.3223
	0.40538	2.18821	2.81931
	0.341138
	0.364558

## Sheet: PO2 Statistical Analysis
ANOVA summary
F	143.9
P value	<0.0001
P value summary	****
Significant diff. among means (P < 0.05)?	Yes
R squared	0.9442
Brown-Forsythe test
F (DFn, DFd)	2.744 (2, 17)
P value	0.0928
P value summary	ns
Are SDs significantly different (P < 0.05)?	No
Bartlett's test
Bartlett's statistic (corrected)	4.621
P value	0.0992
P value summary	ns
Are SDs significantly different (P < 0.05)?	No
ANOVA table	SS	DF	MS	F (DFn, DFd)	P value
Treatment (between columns)	18.64	2	9.321	F (2, 17) = 143.9	P<0.0001
Residual (within columns)	1.101	17	0.06477
Total	19.74	19
Data summary
Number of treatments (columns)	3
Number of values (total)	20
Number of families	1
Number of comparisons per family	3
Alpha	0.05
Tukey's multiple comparisons test	Mean Diff.	95.00% CI of diff.	Below threshold?	Summary	Adjusted P Value
Isolated/ Netted vs. Stock Tank/ Netted	1.738	1.385 to 2.091	Yes	****	<0.0001	B-A
Column C vs. Stock Tank/ Netted	2.149	1.797 to 2.502	Yes	****	<0.0001	C-A
Column C vs. Isolated/ Netted	0.4113	0.03438 to 0.7882	Yes	*	0.0314	C-B
Test details	Mean 1	Mean 2	Mean Diff.	SE of diff.	n1	n2	q	DF
Isolated/ Netted vs. Stock Tank/ Netted	2.178	0.4397	1.738	0.1374	6	8	17.88	17
Column C vs. Stock Tank/ Netted	2.589	0.4397	2.149	0.1374	6	8	22.12	17
Column C vs. Isolated/ Netted	2.589	2.178	0.4113	0.1469	6	6	3.959	17

## Sheet: pHe
pHe	Stock Tank/ Netted	Isolated/ Netted	Isolated/ in situ anaesthesia
	7.175	7.37	7.87
	7.265	7.325	7.89
	7.245	7.345	7.88
	7.31	7.66	7.74
	7.195	7.475	7.78
	7.14	7.3	7.855
	7.215
	7.235

## Sheet: pHe Statistical Analysis
ANOVA summary
F	85.42
P value	1.4e-09
P value summary	****
Significant diff. among means (P < 0.05)?	Yes
R squared	0.9095
Brown-Forsythe test
F (DFn, DFd)	0.9749 (2, 17)
P value	0.39736
P value summary	ns
Are SDs significantly different (P < 0.05)?	No
Bartlett's test
Bartlett's statistic (corrected)	5.694
P value	0.05801
P value summary	ns
Are SDs significantly different (P < 0.05)?	No
ANOVA table	SS	DF	MS	F (DFn, DFd)	P value
Treatment (between columns)	1.312	2	0.656	F (2, 17) = 85.42	P=0.0000000014
Residual (within columns)	0.1306	17	0.00768
Total	1.443	19
Data summary
Number of treatments (columns)	3
Number of values (total)	20
Number of families	1
Number of comparisons per family	3
Alpha	0.05
Tukey's multiple comparisons test	Mean Diff.	95.00% CI of diff.	Below threshold?	Summary	Adjusted P Value
Isolated/ Netted vs. Stock Tank/ Netted	0.19	0.06859 to 0.3114	Yes	**	0.0024529	B-A
Isolated/in-situ anesthesia vs. Stock Tank/ Netted	0.6133	0.4919 to 0.7347	Yes	****	9e-10	C-A
Isolated/in-situ anesthesia vs. Isolated/ Netted	0.4233	0.2935 to 0.5531	Yes	****	5.683e-07	C-B
Test details	Mean 1	Mean 2	Mean Diff.	SE of diff.	n1	n2	q	DF
Isolated/ Netted vs. Stock Tank/ Netted	7.413	7.223	0.19	0.04733	6	8	5.677	17
Isolated/in-situ anesthesia vs. Stock Tank/ Netted	7.836	7.223	0.6133	0.04733	6	8	18.33	17
Isolated/in-situ anesthesiavs. Isolated/ Netted	7.836	7.413	0.4233	0.0506	6	6	11.83	17

## Sheet: pHi
pHi	Stock Tank/ Netted	Isolated/ Netted	Isolated/ in situ anaesthesia
	7.305	7.565	7.295
	7.395	7.47	7.43
	7.355	7.465	7.225
	7.285	7.545	7.26
	7.29	7.41	7.39
	7.17	7.41
	7.185
	7.08

## Sheet: pHi Statistical Analysis
ANOVA summary
F	10.49
P value	0.0012
P value summary	**
Significant diff. among means (P < 0.05)?	Yes
R squared	0.5674
Brown-Forsythe test
F (DFn, DFd)	0.4306 (2, 16)
P value	0.6575
P value summary	ns
Are SDs significantly different (P < 0.05)?	No
Bartlett's test
Bartlett's statistic (corrected)	1.09
P value	0.58
P value summary	ns
Are SDs significantly different (P < 0.05)?	No
ANOVA table	SS	DF	MS	F (DFn, DFd)	P value
Treatment (between columns)	0.1688	2	0.0844	F (2, 16) = 10.49	P=0.0012
Residual (within columns)	0.1287	16	0.008043
Total	0.2975	18
Data summary
Number of treatments (columns)	3
Number of values (total)	19
Tukey's multiple comparisons test	Mean Diff.	95.00% CI of diff.	Below threshold?	Summary	Adjusted P Value
Isolated/ Netted vs. Stock Tank/ Netted	0.2194	0.09440 to 0.3443	Yes	***	0.0009	B-A
Column C vs. Stock Tank/ Netted	0.06188	-0.07005 to 0.1938	No	ns	0.4644	C-A
Column C vs. Isolated/ Netted	-0.1575	-0.2976 to -0.01738	Yes	*	0.0267	C-B
Test details	Mean 1	Mean 2	Mean Diff.	SE of diff.	n1	n2	q	DF
Isolated/ Netted vs. Stock Tank/ Netted	7.478	7.258	0.2194	0.04843	6	8	6.406	16
Column C vs. Stock Tank/ Netted	7.32	7.258	0.06188	0.05113	5	8	1.712	16
Column C vs. Isolated/ Netted	7.32	7.478	-0.1575	0.0543	5	6	4.102	16

## Sheet: pCO2
pCO2	Stock Tank/ Netted	Isolated/ Netted	Isolated/ in situ anaesthesia
	2.28	1	0.26
	1.98	1.04	0.27
	2.06	0.701	0.21
	1.69	0.357	0.38
	2.14	0.558	0.39
	2.52	0.87	0.26
	1.86
	1.98

## Sheet: PCO2 Statistical AnalysisANOVA 
ANOVA summary
F	121.9
P value	<0.0001
P value summary	****
Significant diff. among means (P < 0.05)?	Yes
R squared	0.9348
Brown-Forsythe test
F (DFn, DFd)	2.744 (2, 17)
P value	0.0927
P value summary	ns
Are SDs significantly different (P < 0.05)?	No
Bartlett's test
Bartlett's statistic (corrected)	6.805
P value	0.0333
P value summary	*
Are SDs significantly different (P < 0.05)?	Yes
ANOVA table	SS	DF	MS	F (DFn, DFd)	P value
Treatment (between columns)	12	2	6.002	F (2, 17) = 121.9	P<0.0001
Residual (within columns)	0.8371	17	0.04924
Total	12.84	19
Data summary
Number of treatments (columns)	3
Number of values (total)	20
Tukey's multiple comparisons test	Mean Diff.	95.00% CI of diff.	Below threshold?	Summary	Adjusted P Value
Isolated/ Netted vs. Stock Tank/ Netted	-1.309	-1.617 to -1.002	Yes	****	<0.0001	B-A
Column C vs. Stock Tank/ Netted	-1.769	-2.076 to -1.461	Yes	****	<0.0001	C-A
Column C vs. Isolated/ Netted	-0.4593	-0.7880 to -0.1307	Yes	**	0.0061	C-B
Test details	Mean 1	Mean 2	Mean Diff.	SE of diff.	n1	n2	q	DF
Isolated/ Netted vs. Stock Tank/ Netted	0.7543	2.064	-1.309	0.1198	6	8	15.45	17
Column C vs. Stock Tank/ Netted	0.295	2.064	-1.769	0.1198	6	8	20.87	17
Column C vs. Isolated/ Netted	0.295	0.7543	-0.4593	0.1281	6	6	5.07	17

## Sheet: HCO3
HCO3	Stock Tank/ Netted	Isolated/ Netted	Isolated/ in situ anaesthesia
	9.91	7.07	6.38
	10.79	6.6	6.99
	10.68	4.67	5.48
	10.29	5.24	6.78
	9.8	5.15	7.78
	10.02	5.19	6.27
	8.93
	10.01

[truncated: 19 more sheets: HCO3 Statistical Analysis, Hct, Hct Statistical Analysis, Hb, Hb Statistical Analysis, MCHC, MCHC Statistical Analysis, Lactate, Lactate Statistical Analysis, Glucose, Glucose Statistical Analysis, Cortisol, Cotisol Statitsical Analysis, Adrenaline, Adrenaline Transformation, Adrenaline Statistical Analysis, Norepinephrine, Norepinephrine Transformation, Norepinephrine Statistical Ana]
