# Supplementary material for: A method for measuring meaningful physiological variables in fish blood without surgical cannulation
Source: Sci Rep. 2023 Jan 17;13:899. doi: 10.1038/s41598-023-28061-w (PMC9845352; doi:10.1038/s41598-023-28061-w)
Supplement: Supplementary file 7 — Supplementary Information 7. [file 41598_2023_28061_MOESM7_ESM.xlsx]

## Sheet: PO2
PO2 (kPa)
	Control	Hypercapnia	High pH
Dorsal Aorta	20.3449	13.1989	8.90591
	17.4385	14.1988	7.55936
	7.99932	16.3319	16.3719
	20.025	16.3586	14.2255
	17.7318	14.2255	5.26622
Caudal Puncture	20.8782	12.0123	16.1986
	9.97249	15.1987	4.31963
	4.02632	17.2385	13.8522
	6.6261	16.7186	9.13256
	10.0258	13.1989	11.0657

## Sheet: PO2 Statistical Analysis
Two-way RM ANOVA	Matching: Stacked
Assume sphericity?	No
Alpha	0.05
Source of Variation	% of total variation	P value	P value summary	Significant?	Geisser-Greenhouse's epsilon
Treatment x Sampling method	11.16	0.2198	ns	No
Treatment	13.79	0.1715	ns	No	0.8089
Sampling method	4.469	0.1853	ns	No
Subject	17.03	0.7371	ns	No
ANOVA table	SS	DF	MS	F (DFn, DFd)	P value
Treatment x Sampling method	73.53	2	36.77	F (2, 16) = 1.668	P=0.2198
Treatment	90.82	2	45.41	F (1.618, 12.94) = 2.060	P=0.1715
Sampling method	29.44	1	29.44	F (1, 8) = 2.100	P=0.1853
Subject	112.1	8	14.02	F (8, 16) = 0.6359	P=0.7371
Residual	352.7	16	22.05
Difference between column means
Mean of Dorsal Aorta	14.01
Mean of Caudal Puncture	12.03
Difference between means	1.981
SE of difference	1.367
95% CI of difference	-1.171 to 5.134
Data summary
Number of columns (Sampling method)	2
Number of rows (Treatment)	3
Number of subjects (Subject)	10
Number of missing values	0
Šídák's multiple comparisons test	Mean Diff.	95.00% CI of diff.	Below threshold?	Summary	Adjusted P Value
Caudal Puncture - Dorsal Aorta
Control	-6.402	-17.53 to 4.724	No	ns	0.3179
Hypercapnia	0.01066	-3.723 to 3.744	No	ns	>0.9999
High pH	0.448	-8.317 to 9.213	No	ns	0.9983

## Sheet: pHe
pHe
	Control	Hypercapnia	High pH
Dorsal Aorta	7.87	7.71	8.38
	7.98	7.78	8.43
	7.76	7.8	8.57
	7.96	7.78	8.29
	7.92	7.73	8.25
Caudal Puncture	7.91	7.77	8.33
	7.88	7.76	8.42
	7.75	7.82	8.5
	7.88	7.81	8.43
	7.95	7.71	8.44

## Sheet: pHe Statistical Analysis
Two-way RM ANOVA	Matching: Stacked
Assume sphericity?	No
Alpha	0.05
Source of Variation	% of total variation	P value	P value summary	Significant?	Geisser-Greenhouse's epsilon
Treatment x Sampling Method	0.2118	0.721	ns	No
Treatment	93.81	<0.0001	****	Yes	0.6385
Sampling Method	0.03067	0.6096	ns	No
Subject	0.8691	0.9358	ns	No
ANOVA table	SS	DF	MS	F (DFn, DFd)	P value
Treatment x Sampling Method	0.00518	2	0.00259	F (2, 16) = 0.3339	P=0.7210
Treatment	2.294	2	1.147	F (1.277, 10.22) = 147.9	P<0.0001
Sampling Method	0.00075	1	0.00075	F (1, 8) = 0.2823	P=0.6096
Subject	0.02125	8	0.002657	F (8, 16) = 0.3425	P=0.9358
Residual	0.1241	16	0.007757
Difference between column means
Mean of Dorsal Aorta	8.014
Mean of Caudal Puncture	8.024
Difference between means	-0.01
SE of difference	0.01882
95% CI of difference	-0.05340 to 0.03340
Data summary
Number of columns (Sampling Method)	2
Number of rows (Treatment)	3
Number of subjects (Subject)	10
Number of missing values	0
Number of families	1
Number of comparisons per family	3
Alpha	0.05
Šídák's multiple comparisons test	Mean Diff.	95.00% CI of diff.	Below threshold?	Summary	Adjusted P Value
Caudal Puncture - Dorsal Aorta
Control	-0.024	-0.1802 to 0.1322	No	ns	0.9589
Hypercapnia	0.014	-0.06452 to 0.09252	No	ns	0.9385
High pH	0.04	-0.1678 to 0.2478	No	ns	0.9073
Test details	Mean 1	Mean 2	Mean Diff.	SE of diff.	N1	N2	t	DF
Caudal Puncture - Dorsal Aorta
Control	7.874	7.898	-0.024	0.05167	5	5	0.4645	7.809
Hypercapnia	7.774	7.76	0.014	0.026	5	5	0.5385	7.842
High pH	8.424	8.384	0.04	0.06263	5	5	0.6387	5.781

## Sheet: HCO3
HCO3 (mM)
	Control	Hypercapnia	High pH
Dorsal Aorta	7.75	19.46	6.02
	9.07	16.56	7.22
	9.02	19.66	4.88
	9.16	20.67	6.9
	9.24	18.95	5.51
Caudal Puncture	7.86	19.63	5.77
	9.33	18.74	7.21
	9.8	20.57	5.03
	10.26	20.75	6.77
	9.85	18.93	5.87

## Sheet: HCO3 Statistical Analysis
Two-way RM ANOVA	Matching: Stacked
Assume sphericity?	No
Alpha	0.05
Source of Variation	% of total variation	P value	P value summary	Significant?	Geisser-Greenhouse's epsilon
Treatment x Sampling Method	0.06018	0.7662	ns	No
Treatment	97.35	<0.0001	****	Yes	0.7914
Sampling Method	0.133	0.2474	ns	No
Subject	0.6833	0.6349	ns	No
ANOVA table	SS	DF	MS	F (DFn, DFd)	P value
Treatment x Sampling Method	0.5986	2	0.2993	F (2, 16) = 0.2708	P=0.7662
Treatment	968.4	2	484.2	F (1.583, 12.66) = 438.1	P<0.0001
Sampling Method	1.323	1	1.323	F (1, 8) = 1.557	P=0.2474
Subject	6.797	8	0.8497	F (8, 16) = 0.7687	P=0.6349
Residual	17.69	16	1.105
Difference between column means
Mean of Dorsal Aorta	11.34
Mean of Caudal Puncture	11.76
Difference between means	-0.42
SE of difference	0.3366
95% CI of difference	-1.196 to 0.3562
Data summary
Number of columns (Sampling Method)	2
Number of rows (Treatment)	3
Number of subjects (Subject)	10
Number of missing values	0
Number of families	1
Number of comparisons per family	3
Alpha	0.05
Šídák's multiple comparisons test	Mean Diff.	95.00% CI of diff.	Below threshold?	Summary	Adjusted P Value
Caudal Puncture - Dorsal Aorta
Control	0.572	-0.9904 to 2.134	No	ns	0.6436
Hypercapnia	0.664	-1.874 to 3.202	No	ns	0.8195
High pH	0.024	-1.723 to 1.771	No	ns	>0.9999
Test details	Mean 1	Mean 2	Mean Diff.	SE of diff.	N1	N2	t	DF
Caudal Puncture - Dorsal Aorta
Control	9.42	8.848	0.572	0.5006	5	5	1.143	6.957
Hypercapnia	19.72	19.06	0.664	0.7984	5	5	0.8316	6.55
High pH	6.13	6.106	0.024	0.5797	5	5	0.0414	7.901

## Sheet: PCO2
PCO2 (kPa)
	Control	Hypercapnia	High pH
Dorsal Aorta	0.33	1.2	0.07
	0.29	0.86	0.08
	0.5	0.97	0.04
	0.31	1.07	0.1
	0.35	1.11	0.09
Caudal Puncture	0.3	1.05	0.08
	0.39	1.02	0.08
	0.56	0.97	0.04
	0.43	1	0.07
	0.34	1.17	0.06

## Sheet: PCO2 Statistical Analysis
Two-way RM ANOVA	Matching: Stacked
Assume sphericity?	No
Alpha	0.05
Source of Variation	% of total variation	P value	P value summary	Significant?	Geisser-Greenhouse's epsilon
Treatment x Sampling Method	0.0944	0.7506	ns	No
Treatment	96.66	<0.0001	****	Yes	0.7331
Sampling Method	0.02363	0.5994	ns	No
Subject	0.6324	0.8465	ns	No
ANOVA table	SS	DF	MS	F (DFn, DFd)	P value
Treatment x Sampling Method	0.004807	2	0.002403	F (2, 16) = 0.2921	P=0.7506
Treatment	4.922	2	2.461	F (1.466, 11.73) = 299.1	P<0.0001
Sampling Method	0.001203	1	0.001203	F (1, 8) = 0.2990	P=0.5994
Subject	0.0322	8	0.004025	F (8, 16) = 0.4892	P=0.8465
Residual	0.1316	16	0.008228
Difference between column means
Mean of Dorsal Aorta	0.4913
Mean of Caudal Puncture	0.504
Difference between means	-0.01267
SE of difference	0.02317
95% CI of difference	-0.06609 to 0.04075
Data summary
Number of columns (Sampling Method)	2
Number of rows (Treatment)	3
Number of subjects (Subject)	10
Number of missing values	0
Number of families	1
Number of comparisons per family	3
Alpha	0.05
Šídák's multiple comparisons test	Mean Diff.	95.00% CI of diff.	Below threshold?	Summary	Adjusted P Value
Caudal Puncture - Dorsal Aorta
Control	0.048	-0.1287 to 0.2247	No	ns	0.8198
Hypercapnia	0	-0.2170 to 0.2170	No	ns	>0.9999
High pH	-0.01	-0.04917 to 0.02917	No	ns	0.8397
Test details	Mean 1	Mean 2	Mean Diff.	SE of diff.	N1	N2	t	DF
Caudal Puncture - Dorsal Aorta
Control	0.404	0.356	0.048	0.05833	5	5	0.823	7.751
Hypercapnia	1.042	1.042	0	0.06803	5	5	0	6.482
High pH	0.066	0.076	-0.01	0.01273	5	5	0.7857	7.304
