# Supplementary material for: A method for measuring meaningful physiological variables in fish blood without surgical cannulation
Source: Sci Rep. 2023 Jan 17;13:899. doi: 10.1038/s41598-023-28061-w (PMC9845352; doi:10.1038/s41598-023-28061-w)
Supplement: Supplementary file 8 — Supplementary Information 8. [file 41598_2023_28061_MOESM8_ESM.xlsx]

## Sheet: PO2
PO2 (kPa)	Control	High CO2	Fed
	9.6	11	12.2
	4.2	10.8	6.5
	6	11	5.5
	5.8	10.6	10.6
	9.2	7.6	9
	10.7	11.9	8.2
	13.7	12.2	7.5
	12.4	13.2	9.6
	10.7	13.9	4.6
	5.4	14.4	4.1

## Sheet: PO2 Statistical Analysis
ANOVA summary
F	5.714
P value	0.0085
P value summary	**
Significant diff. among means (P < 0.05)?	Yes
R squared	0.2974
Brown-Forsythe test
F (DFn, DFd)	1.627 (2, 27)
P value	0.2153
P value summary	ns
Are SDs significantly different (P < 0.05)?	No
Bartlett's test
Bartlett's statistic (corrected)	2.098
P value	0.3503
P value summary	ns
Are SDs significantly different (P < 0.05)?	No
ANOVA table	SS	DF	MS	F (DFn, DFd)	P value
Treatment (between columns)	81.29	2	40.64	F (2, 27) = 5.714	P=0.0085
Residual (within columns)	192	27	7.113
Total	273.3	29
Data summary
Number of treatments (columns)	3
Number of values (total)	30
Tukey's multiple comparisons test	Mean Diff.	95.00% CI of diff.	Below threshold?	Summary	Adjusted P Value
High CO2 vs. Control	2.89	-0.06719 to 5.847	No	ns	0.0564	B-A
Fed vs. Control	-0.99	-3.947 to 1.967	No	ns	0.6879	C-A
Fed vs. High CO2	-3.88	-6.837 to -0.9228	Yes	**	0.0083	C-B
Test details	Mean 1	Mean 2	Mean Diff.	SE of diff.	n1	n2	q	DF
High CO2 vs. Control	11.66	8.77	2.89	1.193	10	10	3.427	27
Fed vs. Control	7.78	8.77	-0.99	1.193	10	10	1.174	27
Fed vs. High CO2	7.78	11.66	-3.88	1.193	10	10	4.601	27

## Sheet: pH
pH	Control	High CO2	Fed
	7.85	7.87	8.07
	7.815	7.865	7.875
	7.97	7.885	7.925
	7.93	7.935	8
	8.01	7.85	8.045
	7.96	7.89	7.93
	7.95	7.86	8.11
	7.945	7.895	8.08
		7.85	7.83
		7.95	7.88

## Sheet: pH Transformation
pH Transformation	Control	High CO2	Fed
Y=tan(Y)	251.152	-62.423	-4.557
	25.6401	-90.7539	-47.5704
	-8.58062	-32.2286	-14.0572
	-13.1294	-12.3159	-6.79971
	-6.35741	251.152	-5.17127
	-9.39696	-27.7516	-13.1294
	-10.3826	-166.156	-3.82026
	-10.9564	-24.3656	-4.34882
		251.152	41.6906
		-10.3826	-38.4257

## Sheet: pH Statistical Analysis
ANOVA summary
F	0.3265
P value	0.7245
P value summary	ns
Significant diff. among means (P < 0.05)?	No
R squared	0.02546
Brown-Forsythe test
F (DFn, DFd)	1.803 (2, 25)
P value	0.1857
P value summary	ns
Are SDs significantly different (P < 0.05)?	No
Bartlett's test
Bartlett's statistic (corrected)	18.64
P value	<0.0001
P value summary	****
Are SDs significantly different (P < 0.05)?	Yes
ANOVA table	SS	DF	MS	F (DFn, DFd)	P value
Treatment (between columns)	6045	2	3023	F (2, 25) = 0.3265	P=0.7245
Residual (within columns)	231428	25	9257
Total	237473	27
Data summary
Number of treatments (columns)	3
Number of values (total)	28
Tukey's multiple comparisons test	Mean Diff.	95.00% CI of diff.	Below threshold?	Summary	Adjusted P Value
High CO2 vs. Control	-19.66	-133.3 to 94.02	No	ns	0.9032	B-A
Fed vs. Control	-36.87	-150.5 to 76.81	No	ns	0.7017	C-A
Fed vs. High CO2	-17.21	-124.4 to 89.96	No	ns	0.9159	C-B
Test details	Mean 1	Mean 2	Mean Diff.	SE of diff.	n1	n2	q	DF
High CO2 vs. Control	7.593	27.25	-19.66	45.64	10	8	0.6091	25
Fed vs. Control	-9.619	27.25	-36.87	45.64	10	8	1.142	25
Fed vs. High CO2	-9.619	7.593	-17.21	43.03	10	10	0.5657	25

## Sheet: HCO3
HCO3 (mM)	Control	High CO2	Fed
	5.57	20.07	5.79
	6.06	20.23	9.76
	5.91	18.21	10.25
	5.48	21.99	7.58
	6.19	21.28	11.1
	6.15	22.06	8.22
	5.93	17.91	9.11
	5.89	21.47	8.66
		15.24	10.9
		21.07	8.83

## Sheet: HCO3 Transformation
HCO3 (mM) Transformation	Control	High CO2	Fed
Y=Log(Y)	0.745855	1.30255	0.762679
	0.782473	1.306	0.98945
	0.771587	1.26031	1.01072
	0.738781	1.34223	0.879669
	0.791691	1.32797	1.04532
	0.788875	1.34361	0.914872
	0.773055	1.2531	0.959518
	0.770115	1.33183	0.937518
		1.18298	1.03743
		1.32366	0.945961

## Sheet: HCO3 Statistical Analysis
ANOVA summary
F	184.3
P value	<0.0001
P value summary	****
Significant diff. among means (P < 0.05)?	Yes
R squared	0.9365
Brown-Forsythe test
F (DFn, DFd)	2.888 (2, 25)
P value	0.0744
P value summary	ns
Are SDs significantly different (P < 0.05)?	No
Bartlett's test
Bartlett's statistic (corrected)	12.09
P value	0.0024
P value summary	**
Are SDs significantly different (P < 0.05)?	Yes
ANOVA table	SS	DF	MS	F (DFn, DFd)	P value
Treatment (between columns)	1.32	2	0.6598	F (2, 25) = 184.3	P<0.0001
Residual (within columns)	0.08951	25	0.003581
Total	1.409	27
Data summary
Number of treatments (columns)	3
Number of values (total)	28
Tukey's multiple comparisons test	Mean Diff.	95.00% CI of diff.	Below threshold?	Summary	Adjusted P Value
High CO2 vs. Control	0.5271	0.4564 to 0.5978	Yes	****	<0.0001	B-A
Fed vs. Control	0.178	0.1073 to 0.2487	Yes	****	<0.0001	C-A
Fed vs. High CO2	-0.3491	-0.4158 to -0.2825	Yes	****	<0.0001	C-B
Test details	Mean 1	Mean 2	Mean Diff.	SE of diff.	n1	n2	q	DF
High CO2 vs. Control	1.297	0.7703	0.5271	0.02838	10	8	26.26	25
Fed vs. Control	0.9483	0.7703	0.178	0.02838	10	8	8.869	25
Fed vs. High CO2	0.9483	1.297	-0.3491	0.02676	10	10	18.45	25

## Sheet: PCO2
PCO2 (kPa)	Control	High CO2	Fed
	0.24	0.81	0.14
	0.28	0.82	0.39
	0.18	0.71	0.36
	0.19	0.75	0.22
	0.18	0.9	0.29
	0.2	0.84	0.28
	0.2	0.739	0.201
	0.2	0.811	0.206
		0.645	0.485
		0.69	0.35

## Sheet: PCO2 Statistical Analysis
Kruskal-Wallis test
P value	<0.0001
Exact or approximate P value?	Approximate
P value summary	****
Do the medians vary signif. (P < 0.05)?	Yes
Number of groups	3
Kruskal-Wallis statistic	20.82
Data summary
Number of treatments (columns)	3
Number of values (total)	28
Dunn's multiple comparisons test	Mean rank diff.	Significant?	Summary	Adjusted P Value
High CO2 vs. Control	17.19	Yes	****	<0.0001	B-A
Fed vs. Control	5.738	No	ns	0.4234	C-A
Fed vs. High CO2	-11.45	Yes	**	0.0055	C-B
Test details	Mean rank 1	Mean rank 2	Mean rank diff.	n1	n2	Z
High CO2 vs. Control	23.5	6.313	17.19	10	8	4.409
Fed vs. Control	12.05	6.313	5.738	10	8	1.472
Fed vs. High CO2	12.05	23.5	-11.45	10	10	3.115

[truncated: 10 more sheets: Hb, Hb Statistical Analysis, Hct, Hct Statistical Analysis, MCHC, MCHC Statistical Analysis, Lactate, Lactate Statistical Analysis, Glucose, Glucose Statistical Analysis]
